# Supplementary material for: Proteomics signature of autoimmune atrophic gastritis: towards a link with gastric cancer
Source: Gastric Cancer. 2021 Feb 23;24(3):666–79. doi: 10.1007/s10120-020-01148-3 (PMC8064991; doi:10.1007/s10120-020-01148-3)
Supplement: Supplementary file 2 — Supplementary file2 (XLS 64 KB) [file 10120_2020_1148_MOESM2_ESM.xls]

## Sheet: Sheet1
Title	Proteomics signature of autoimmune atrophic gastritis: towards a link with gastric cancer
Authors	Ombretta Repetto1†, Valli De Re2†, Paolo Giuffrida3 , Marco Vincenzo Lenti 4, Raffaella Magris5, Marino Venerito6, Agostino Steffan7, Antonio Di Sabatino8, Renato Cannizzaro9
Affiliations	1 Facility of Bio-Proteomics, Immunopathology and Cancer Biomarkers, Centro di Riferimento Oncologico di Aviano (CRO) IRCCS, Aviano (PN), Italy; orepetto@cro.it; 2 Facility of Bio-Proteomics, Immunopathology and Cancer Biomarkers, Centro di Riferimento Oncologico di Aviano (CRO) IRCCS, Aviano (PN), Italy; vdere@cro.it; 3 Department of Internal Medicine, San Matteo Hospital Foundation, University …
Corresponde to	Ombretta Repetto orepetto@cro.it; or Valli De Re vdere@cro.it.
† These authors contributed equally to this work.
Proteins more abundant in ACAG-corpus (vs. controls)
Category: GOTERM_MF_DIRECT
Term		Count	%	PValue	. -LOG10(Pvalue)	Genes	List Total	Pop Hits	Pop Total	Fold Enrichment	Bonferroni	Benjamini	FDR
GO:0005198	structural molecule activity	5	19.2308	0.000444274	3.35235	VIME_HUMAN, FIBA_HUMAN, K1C19_HUMAN, K1C18_HUMAN, LMNA_HUMAN	26	247	16881	13.1431	0.0430393	0.0430393	0.491082
GO:0098641	cadherin binding involved in cell-cell adhesion	5	19.2308	0.000811719	3.09059	PRDX1_HUMAN, 1433Z_HUMAN, HS71A_HUMAN, K1C18_HUMAN, ANXA2_HUMAN	26	290	16881	11.1943	0.0772462	0.0393993	0.895581
GO:0005515	protein binding	22	84.6154	0.000901076	3.04524	CAH1_HUMAN, GDIR2_HUMAN, PRDX1_HUMAN, COF1_HUMAN, VIME_HUMAN, 1433Z_HUMAN, PDC6I_HUMAN, HBB_HUMAN, FIBA_HUMAN, LEG3_HUMAN, TCPG_HUMAN, K1C19_HUMAN, HS71A_HUMAN, K1C18_HUMAN, S10AE_HUMAN, PSME1_HUMAN, S10A6_HUMAN, PDIA3_HUMAN, GSTP1_HUMAN, TAGL_HUMAN, LMNA_HUMAN, ANXA2_HUMAN	26	8785	16881	1.62594	0.0853801	0.0293108	0.993722
GO:0048306	calcium-dependent protein binding	3	11.5385	0.00330821	2.48041	PDC6I_HUMAN, S10A6_HUMAN, ANXA2_HUMAN	26	58	16881	33.5829	0.279677	0.0787408	3.60445
GO:0044822	poly(A) RNA binding	7	26.9231	0.00519718	2.28423	PRDX1_HUMAN, 1433Z_HUMAN, PDIA3_HUMAN, LEG3_HUMAN, TCPG_HUMAN, K1C18_HUMAN, ANXA2_HUMAN	26	1129	16881	4.02558	0.403015	0.0980287	5.60917
GO:0044548	S100 protein binding	2	7.69231	0.019089	1.71922	S10A6_HUMAN, ANXA2_HUMAN	26	13	16881	99.8876	0.851635	0.272407	19.2263
GO:0044183	protein binding involved in protein folding	2	7.69231	0.0205428	1.68734	TCPG_HUMAN, HS71A_HUMAN	26	14	16881	92.7527	0.871897	0.254395	20.5427
GO:0004601	peroxidase activity	2	7.69231	0.032099	1.49351	PRDX1_HUMAN, HBB_HUMAN	26	22	16881	59.0245	0.960439	0.332182	30.3325
GO:0031072	heat shock protein binding	2	7.69231	0.0604197	1.21882	ODO1_HUMAN, HS71A_HUMAN	26	42	16881	30.9176	0.997909	0.496183	49.8637
GO:0008307	structural constituent of muscle	2	7.69231	0.0604197	1.21882	TPM2_HUMAN, K1C19_HUMAN	26	42	16881	30.9176	0.997909	0.496183	49.8637
GO:0003779	actin binding	3	11.5385	0.0632456	1.19897	CAP1_HUMAN, TPM2_HUMAN, TAGL_HUMAN	26	278	16881	7.0065	0.998448	0.476285	51.5091
GO:0097110	scaffold protein binding	2	7.69231	0.0687596	1.16267	VIME_HUMAN, K1C18_HUMAN	26	48	16881	27.0529	0.999135	0.473309	54.579
Category: GOTERM_BP_DIRECT
Term		Count	%	PValue	. -LOG10(Pvalue)	Genes	List Total	Pop Hits	Pop Total	Fold Enrichment	Bonferroni	Benjamini	FDR
GO:0098609	cell-cell adhesion	5	19.2308	0.000642476	3.19214	PRDX1_HUMAN, 1433Z_HUMAN, HS71A_HUMAN, K1C18_HUMAN, ANXA2_HUMAN	26	271	16792	11.916	0.173766	0.173766	0.853836
GO:2001237	negative regulation of extrinsic apoptotic signaling pathway	3	11.5385	0.00144764	2.83934	LEG3_HUMAN, GSTP1_HUMAN, LMNA_HUMAN	26	38	16792	50.9879	0.34966	0.193564	1.91436
GO:0043488	regulation of mRNA stability	3	11.5385	0.0101964	1.99155	PSME1_HUMAN, 1433Z_HUMAN, HS71A_HUMAN	26	103	16792	18.8111	0.95235	0.63746	12.7806
GO:0032872	regulation of stress-activated MAPK cascade	2	7.69231	0.011851	1.92624	PRDX1_HUMAN, GSTP1_HUMAN	26	8	16792	161.462	0.971009	0.587366	14.7061
GO:0010941	regulation of cell death	2	7.69231	0.0162603	1.78887	1433Z_HUMAN, HS71A_HUMAN	26	11	16792	117.427	0.992319	0.622355	19.6467
GO:0043066	negative regulation of apoptotic process	4	15.3846	0.0292146	1.5344	COF1_HUMAN, 1433Z_HUMAN, GSTP1_HUMAN, K1C18_HUMAN	26	455	16792	5.67777	0.99985	0.769537	32.6727
GO:0042744	hydrogen peroxide catabolic process	2	7.69231	0.0293751	1.53202	PRDX1_HUMAN, HBB_HUMAN	26	20	16792	64.5846	0.999857	0.717765	32.821
GO:0042730	fibrinolysis	2	7.69231	0.0308219	1.51114	FIBA_HUMAN, ANXA2_HUMAN	26	21	16792	61.5092	0.999908	0.687224	34.1449
GO:0030049	muscle filament sliding	2	7.69231	0.0551029	1.25883	VIME_HUMAN, TPM2_HUMAN	26	38	16792	33.9919	1	0.84594	53.0574
GO:0000302	response to reactive oxygen species	2	7.69231	0.0565128	1.24785	PRDX1_HUMAN, GSTP1_HUMAN	26	39	16792	33.1203	1	0.822312	53.9835
GO:0070527	platelet aggregation	2	7.69231	0.0593267	1.22675	HBB_HUMAN, FIBA_HUMAN	26	41	16792	31.5047	1	0.8082	55.7813
GO:0015701	bicarbonate transport	2	7.69231	0.0635324	1.197	CAH1_HUMAN, HBB_HUMAN	26	44	16792	29.3566	1	0.803009	58.3475
GO:0016032	viral process	3	11.5385	0.0724881	1.13973	VIME_HUMAN, K1C19_HUMAN, K1C18_HUMAN	26	299	16792	6.48006	1	0.820784	63.3597
GO:0048146	positive regulation of fibroblast proliferation	2	7.69231	0.0774214	1.11114	S10A6_HUMAN, ANXA2_HUMAN	26	54	16792	23.9202	1	0.819044	65.8763
GO:0006606	protein import into nucleus	2	7.69231	0.0829214	1.08133	COF1_HUMAN, PDIA3_HUMAN	26	58	16792	22.2706	1	0.819844	68.4929
GO:0007165	signal transduction	5	19.2308	0.0902405	1.0446	1433Z_HUMAN, S10A6_HUMAN, CAP1_HUMAN, PDIA3_HUMAN, FIBA_HUMAN	26	1161	16792	2.78142	1	0.827188	71.6876
GO:0030855	epithelial cell differentiation	2	7.69231	0.0992333	1.00334	LEG3_HUMAN, TAGL_HUMAN	26	70	16792	18.4527	1	0.838917	75.2022
GO:0098869	cellular oxidant detoxification	2	7.69231	0.0992333	1.00334	HBB_HUMAN, GSTP1_HUMAN	26	70	16792	18.4527	1	0.838917	75.2022
Category: GOTERM_CC_DIRECT
Term		Count	%	PValue	. -LOG10(Pvalue)	Genes	List Total	Pop Hits	Pop Total	Fold Enrichment	Bonferroni	Benjamini	FDR
GO:0070062	extracellular exosome	21	80.7692	1.32518e-12	11.8777	CAH1_HUMAN, GDIR2_HUMAN, PRDX1_HUMAN, COF1_HUMAN, VIME_HUMAN, 1433Z_HUMAN, PDC6I_HUMAN, HBB_HUMAN, CAP1_HUMAN, FIBA_HUMAN, LEG3_HUMAN, TCPG_HUMAN, K1C19_HUMAN, K1C18_HUMAN, S10AE_HUMAN, ILEU_HUMAN, PSME1_HUMAN, S10A6_HUMAN, PDIA3_HUMAN, GSTP1_HUMAN, ANXA2_HUMAN	26	2811	18224	5.23635	1.32516e-10	1.32516e-10	1.47085e-09
GO:0005829	cytosol	16	61.5385	3.93727e-06	5.4048	CAH1_HUMAN, GDIR2_HUMAN, PRDX1_HUMAN, VIME_HUMAN, 1433Z_HUMAN, PDC6I_HUMAN, HBB_HUMAN, TPM2_HUMAN, TCPG_HUMAN, HS71A_HUMAN, PSME1_HUMAN, ODO1_HUMAN, S10A6_HUMAN, GSTP1_HUMAN, LMNA_HUMAN, ANXA2_HUMAN	26	3315	18224	3.38304	0.00039365	0.000196845	0.00437003
GO:0042470	melanosome	5	19.2308	1.02794e-05	4.98803	PRDX1_HUMAN, 1433Z_HUMAN, PDC6I_HUMAN, PDIA3_HUMAN, ANXA2_HUMAN	26	101	18224	34.6992	0.00102742	0.000342589	0.0114089
GO:0005925	focal adhesion	7	26.9231	1.1767e-05	4.92933	VIME_HUMAN, COF1_HUMAN, 1433Z_HUMAN, PDC6I_HUMAN, CAP1_HUMAN, PDIA3_HUMAN, HS71A_HUMAN	26	391	18224	12.5485	0.00117602	0.000294135	0.0130599
GO:0031012	extracellular matrix	6	23.0769	4.447e-05	4.35193	PRDX1_HUMAN, VIME_HUMAN, COF1_HUMAN, LEG3_HUMAN, LMNA_HUMAN, ANXA2_HUMAN	26	296	18224	14.2079	0.00443723	0.000889025	0.0493478
GO:0005737	cytoplasm	18	69.2308	5.13034e-05	4.28985	CAH1_HUMAN, GDIR2_HUMAN, PRDX1_HUMAN, COF1_HUMAN, VIME_HUMAN, 1433Z_HUMAN, PDC6I_HUMAN, LEG3_HUMAN, TCPG_HUMAN, HS71A_HUMAN, K1C18_HUMAN, S10AE_HUMAN, ILEU_HUMAN, PSME1_HUMAN, S10A6_HUMAN, GSTP1_HUMAN, TAGL_HUMAN, LMNA_HUMAN	26	5222	18224	2.41605	0.00511733	0.000854713	0.0569287
GO:0005882	intermediate filament	4	15.3846	0.000483335	3.31575	VIME_HUMAN, K1C19_HUMAN, K1C18_HUMAN, LMNA_HUMAN	26	113	18224	24.8114	0.0471952	0.00688267	0.535163
GO:0005913	cell-cell adherens junction	5	19.2308	0.000912957	3.03955	PRDX1_HUMAN, 1433Z_HUMAN, HS71A_HUMAN, K1C18_HUMAN, ANXA2_HUMAN	26	323	18224	10.8502	0.0872902	0.0113522	1.00866
GO:0072562	blood microparticle	4	15.3846	0.00114349	2.94177	1433Z_HUMAN, HBB_HUMAN, FIBA_HUMAN, HS71A_HUMAN	26	152	18224	18.4453	0.108112	0.0126322	1.26189
GO:0043209	myelin sheath	4	15.3846	0.00114349	2.94177	PRDX1_HUMAN, PDC6I_HUMAN, PDIA3_HUMAN, TCPG_HUMAN	26	152	18224	18.4453	0.108112	0.0126322	1.26189
GO:0048471	perinuclear region of cytoplasm	6	23.0769	0.00136303	2.8655	S10AE_HUMAN, S10A6_HUMAN, HS71A_HUMAN, K1C18_HUMAN, LMNA_HUMAN, ANXA2_HUMAN	26	621	18224	6.7722	0.127503	0.013547	1.5025
GO:0005615	extracellular space	8	30.7692	0.00174459	2.75831	PRDX1_HUMAN, COF1_HUMAN, ILEU_HUMAN, 1433Z_HUMAN, FIBA_HUMAN, LEG3_HUMAN, GSTP1_HUMAN, ANXA2_HUMAN	26	1347	18224	4.16287	0.160217	0.0157484	1.91941
GO:0031982	vesicle	3	11.5385	0.0132128	1.87901	COF1_HUMAN, GSTP1_HUMAN, ANXA2_HUMAN	26	128	18224	16.4279	0.735545	0.104918	13.725
GO:0001772	immunological synapse	2	7.69231	0.0456417	1.34064	PDC6I_HUMAN, LEG3_HUMAN	26	34	18224	41.2308	0.990643	0.301874	40.4598
GO:0071944	cell periphery	2	7.69231	0.0521827	1.28247	K1C19_HUMAN, K1C18_HUMAN	26	39	18224	35.9448	0.995296	0.318058	44.8357
GO:1903561	extracellular vesicle	2	7.69231	0.0664217	1.17769	PDC6I_HUMAN, FIBA_HUMAN	26	50	18224	28.0369	0.998965	0.367581	53.3671
GO:0005856	cytoskeleton	3	11.5385	0.0912485	1.03977	GDIR2_HUMAN, VIME_HUMAN, TCPG_HUMAN	26	371	18224	5.66784	0.99993	0.450102	65.4245

## Sheet: Sheet2
Proteins more abundant in controls (ACAG-corpus)
Category: GOTERM_MF_DIRECT
Term		Count	%	PValue	. -LOG10(Pvalue)	Genes	List Total	Pop Hits	Pop Total	Fold Enrichment	Bonferroni	Benjamini	FDR
GO:0051287	NAD binding	3	12.5	0.00121165	2.91662	IDHC_HUMAN, IDHP_HUMAN, LDHB_HUMAN	24	38	16881	55.5296	0.140623	0.140623	1.39223
GO:0004450	isocitrate dehydrogenase (NADP+) activity	2	8.33333	0.00272318	2.56492	IDHC_HUMAN, IDHP_HUMAN	24	2	16881	703.375	0.288843	0.156699	3.10421
GO:0051538	3 iron, 4 sulfur cluster binding	2	8.33333	0.00272318	2.56492	ACON_HUMAN, SDHB_HUMAN	24	2	16881	703.375	0.288843	0.156699	3.10421
GO:0051990	(R)-2-hydroxyglutarate dehydrogenase activity	2	8.33333	0.00543927	2.26446	IDHC_HUMAN, ARK72_HUMAN	24	4	16881	351.687	0.494276	0.203282	6.11241
GO:0044822	poly(A) RNA binding	6	25	0.0162275	1.78975	ATPA_HUMAN, MDHM_HUMAN, ROA1_HUMAN, PA2G4_HUMAN, EFTU_HUMAN, ENOA_HUMAN	24	1129	16881	3.73804	0.87063	0.400266	17.2376
GO:0046933	proton-transporting ATP synthase activity, rotational mechanism	2	8.33333	0.0229221	1.63975	ATPA_HUMAN, ATPB_HUMAN	24	17	16881	82.75	0.944901	0.439947	23.5214
GO:0042288	MHC class I protein binding	2	8.33333	0.0255856	1.592	ATPA_HUMAN, ATPB_HUMAN	24	19	16881	74.0395	0.960829	0.417234	25.8978
GO:0000287	magnesium ion binding	3	12.5	0.0311267	1.50687	IDHC_HUMAN, IDHP_HUMAN, ENOA_HUMAN	24	204	16881	10.3438	0.980797	0.431452	30.6271
GO:0046961	proton-transporting ATPase activity, rotational mechanism	2	8.33333	0.034853	1.45776	ATPA_HUMAN, ATPB_HUMAN	24	26	16881	54.1058	0.988137	0.425523	33.6506
GO:0004190	aspartic-type endopeptidase activity	2	8.33333	0.0440361	1.35619	PEPC_HUMAN, PEPA3_HUMAN	24	33	16881	42.6288	0.996409	0.465	40.595
GO:0050661	NADP binding	2	8.33333	0.0466445	1.3312	IDHC_HUMAN, CATA_HUMAN	24	35	16881	40.1929	0.997448	0.44959	42.4426
GO:0051539	4 iron, 4 sulfur cluster binding	2	8.33333	0.0557203	1.25399	ACON_HUMAN, SDHB_HUMAN	24	42	16881	33.494	0.999228	0.478742	48.4699
GO:0022857	transmembrane transporter activity	2	8.33333	0.0647133	1.18901	ATPA_HUMAN, ATPB_HUMAN	24	49	16881	28.7092	0.999767	0.501872	53.8681
GO:0019899	enzyme binding	3	12.5	0.0747989	1.1261	APOA1_HUMAN, THIL_HUMAN, CATA_HUMAN	24	333	16881	6.33671	0.99994	0.52647	59.3041
GO:0005102	receptor binding	3	12.5	0.0827149	1.08242	IDHC_HUMAN, FIBB_HUMAN, CATA_HUMAN	24	353	16881	5.97769	0.999979	0.537387	63.1535
Category: GOTERM_BP_DIRECT
Term		Count	%	PValue	. -LOG10(Pvalue)	Genes	List Total	Pop Hits	Pop Total	Fold Enrichment	Bonferroni	Benjamini	FDR
GO:0006099	tricarboxylic acid cycle	7	25	4.4097e-12	11.3556	FUMH_HUMAN, IDHC_HUMAN, ACON_HUMAN, IDHP_HUMAN, MDHM_HUMAN, DLDH_HUMAN, SDHB_HUMAN	28	29	16792	144.759	1.30968e-09	1.30968e-09	5.88365e-09
GO:0006102	isocitrate metabolic process	3	10.7143	2.48236e-05	4.60514	IDHC_HUMAN, ACON_HUMAN, IDHP_HUMAN	28	5	16792	359.829	0.00734558	0.00367956	0.0331159
GO:0006108	malate metabolic process	3	10.7143	6.92993e-05	4.15927	FUMH_HUMAN, MDHM_HUMAN, LIPG_HUMAN	28	8	16792	224.893	0.0203722	0.00683739	0.0924233
GO:0006103	oxoglutarate metabolic process	3	10.7143	0.000374932	3.42605	IDHC_HUMAN, IDHP_HUMAN, DLDH_HUMAN	28	18	16792	99.9524	0.105397	0.0274599	0.499099
GO:0055114	oxidation-reduction process	6	21.4286	0.00226999	2.64398	AL1A1_HUMAN, ARK72_HUMAN, DHE3_HUMAN, AIFM1_HUMAN, LDHB_HUMAN, LIPG_HUMAN	28	592	16792	6.07819	0.490819	0.126276	2.98667
GO:0005975	carbohydrate metabolic process	4	14.2857	0.00266397	2.57447	IDHP_HUMAN, ARK72_HUMAN, MDHM_HUMAN, LDHB_HUMAN	28	174	16792	13.7865	0.547178	0.123696	3.49656
GO:0021762	substantia nigra development	3	10.7143	0.00279467	2.55367	DHE3_HUMAN, KCRB_HUMAN, GRP78_HUMAN	28	49	16792	36.7172	0.564465	0.111961	3.66517
GO:0006097	glyoxylate cycle	2	7.14286	0.00321333	2.49305	IDHC_HUMAN, IDHP_HUMAN	28	2	16792	599.714	0.615532	0.112624	4.2034
GO:0006081	cellular aldehyde metabolic process	2	7.14286	0.0175507	1.75571	AL1A1_HUMAN, ARK72_HUMAN	28	11	16792	109.039	0.994799	0.442512	21.0417
GO:0009083	branched-chain amino acid catabolic process	2	7.14286	0.0301281	1.52103	THIL_HUMAN, DLDH_HUMAN	28	19	16792	63.1278	0.999887	0.596896	33.5131
GO:0042776	mitochondrial ATP synthesis coupled proton transport	2	7.14286	0.0332481	1.47823	ATPA_HUMAN, ATPB_HUMAN	28	21	16792	57.1156	0.999956	0.598666	36.3109
GO:0015986	ATP synthesis coupled proton transport	2	7.14286	0.0348045	1.45836	ATPA_HUMAN, ATPB_HUMAN	28	22	16792	54.5195	0.999973	0.583871	37.6655
GO:0006090	pyruvate metabolic process	2	7.14286	0.0348045	1.45836	LDHB_HUMAN, DLDH_HUMAN	28	22	16792	54.5195	0.999973	0.583871	37.6655
GO:0043066	negative regulation of apoptotic process	4	14.2857	0.0357143	1.44716	PA2G4_HUMAN, GRP78_HUMAN, GRP75_HUMAN, CATA_HUMAN	28	455	16792	5.27221	0.99998	0.564326	38.4449
GO:0006754	ATP biosynthetic process	2	7.14286	0.0456319	1.34073	ATPA_HUMAN, ATPB_HUMAN	28	29	16792	41.3596	0.999999	0.628732	46.3761
GO:1900026	positive regulation of substrate adhesion-dependent cell spreading	2	7.14286	0.0502363	1.29898	APOA1_HUMAN, FIBB_HUMAN	28	32	16792	37.4821	1	0.639598	49.727
GO:0015991	ATP hydrolysis coupled proton transport	2	7.14286	0.0502363	1.29898	ATPA_HUMAN, ATPB_HUMAN	28	32	16792	37.4821	1	0.639598	49.727
GO:0009060	aerobic respiration	2	7.14286	0.0517664	1.28595	SDHB_HUMAN, CATA_HUMAN	28	33	16792	36.3463	1	0.627187	50.797
GO:0006641	triglyceride metabolic process	2	7.14286	0.0548194	1.26107	LIPG_HUMAN, CATA_HUMAN	28	35	16792	34.2694	1	0.626553	52.8691
GO:0051262	protein tetramerization	2	7.14286	0.0624105	1.20474	FUMH_HUMAN, CATA_HUMAN	28	40	16792	29.9857	1	0.654689	57.6768
GO:0006094	gluconeogenesis	2	7.14286	0.068441	1.16468	MDHM_HUMAN, ENOA_HUMAN	28	44	16792	27.2597	1	0.669852	61.1682
GO:0098609	cell-cell adhesion	3	10.7143	0.0699422	1.15526	IDHC_HUMAN, GRP78_HUMAN, ENOA_HUMAN	28	271	16792	6.6389	1	0.6593	61.9948
GO:0006091	generation of precursor metabolites and energy	2	7.14286	0.0818736	1.08686	ACON_HUMAN, ATPB_HUMAN	28	53	16792	22.6307	1	0.701231	68.0092
GO:0001523	retinoid metabolic process	2	7.14286	0.0936569	1.02846	AL1A1_HUMAN, APOA1_HUMAN	28	61	16792	19.6628	1	0.734875	73.0738
GO:0007586	digestion	2	7.14286	0.0965798	1.01511	PEPC_HUMAN, PEPA3_HUMAN	28	63	16792	19.0385	1	0.730597	74.2096
Category: GOTERM_CC_DIRECT
Term	Cellular components	Count	%	PValue	. -LOG10(Pvalue)	Genes	List Total	Pop Hits	Pop Total	Fold Enrichment	Bonferroni	Benjamini	FDR
GO:0070062	extracellular exosome	21	87.5	6.05494e-14	13.2179	FUMH_HUMAN, IDHC_HUMAN, AL1A1_HUMAN, ATPA_HUMAN, PEPC_HUMAN, MDHM_HUMAN, APOA1_HUMAN, PEPA3_HUMAN, THIL_HUMAN, FIBB_HUMAN, ATPB_HUMAN, IDHP_HUMAN, ARK72_HUMAN, KCRB_HUMAN, ROA1_HUMAN, LDHB_HUMAN, PA2G4_HUMAN, SDHB_HUMAN, EFTU_HUMAN, CATA_HUMAN, ENOA_HUMAN	24	2811	18224	5.67271	3.75144e-12	3.75144e-12	6.10623e-11
GO:0005739	mitochondrion	16	66.6667	2.33373e-12	11.6319	FUMH_HUMAN, IDHC_HUMAN, ATPA_HUMAN, DHE3_HUMAN, MDHM_HUMAN, THIL_HUMAN, LIPG_HUMAN, ATPB_HUMAN, ACON_HUMAN, IDHP_HUMAN, ARK72_HUMAN, KCRB_HUMAN, LDHB_HUMAN, SDHB_HUMAN, EFTU_HUMAN, CATA_HUMAN	24	1331	18224	9.12797	1.44689e-10	7.23444e-11	2.35504e-09
GO:0043209	myelin sheath	7	29.1667	2.73789e-08	7.56258	ATPA_HUMAN, ACON_HUMAN, KCRB_HUMAN, MDHM_HUMAN, LDHB_HUMAN, EFTU_HUMAN, ATPB_HUMAN	24	152	18224	34.9693	1.69749e-06	5.65829e-07	2.76294e-05
GO:0005759	mitochondrial matrix	8	33.3333	1.07579e-07	6.96827	FUMH_HUMAN, ATPA_HUMAN, ACON_HUMAN, IDHP_HUMAN, DHE3_HUMAN, MDHM_HUMAN, THIL_HUMAN, ATPB_HUMAN	24	327	18224	18.577	6.66988e-06	1.66747e-06	0.000108563
GO:0005743	mitochondrial inner membrane	7	29.1667	1.38103e-05	4.8598	ATPA_HUMAN, IDHP_HUMAN, MDHM_HUMAN, THIL_HUMAN, EFTU_HUMAN, SDHB_HUMAN, ATPB_HUMAN	24	441	18224	12.0529	0.000855881	0.000171235	0.0139358
GO:0045261	proton-transporting ATP synthase complex, catalytic core F(1)	2	8.33333	0.00503915	2.29764	ATPA_HUMAN, ATPB_HUMAN	24	4	18224	379.667	0.268909	0.0508637	4.97035
GO:0005777	peroxisome	3	12.5	0.00754704	2.12222	IDHC_HUMAN, IDHP_HUMAN, CATA_HUMAN	24	104	18224	21.9038	0.374804	0.0648971	7.36006
GO:0005829	cytosol	10	41.6667	0.0151125	1.82066	FUMH_HUMAN, IDHC_HUMAN, AL1A1_HUMAN, IDHP_HUMAN, ARK72_HUMAN, KCRB_HUMAN, APOA1_HUMAN, LDHB_HUMAN, CATA_HUMAN, ENOA_HUMAN	24	3315	18224	2.2906	0.610981	0.111318	14.2447
GO:0016020	membrane	8	33.3333	0.0157442	1.80288	ATPA_HUMAN, ROA1_HUMAN, LDHB_HUMAN, PA2G4_HUMAN, EFTU_HUMAN, CATA_HUMAN, ATPB_HUMAN, ENOA_HUMAN	24	2200	18224	2.76121	0.626152	0.103559	14.7981
GO:0005615	extracellular space	6	25	0.0240378	1.61911	PEPC_HUMAN, KCRB_HUMAN, APOA1_HUMAN, FIBB_HUMAN, CATA_HUMAN, ENOA_HUMAN	24	1347	18224	3.38233	0.778769	0.140027	21.7719
GO:0005753	mitochondrial proton-transporting ATP synthase complex	2	8.33333	0.0261859	1.58193	ATPA_HUMAN, ATPB_HUMAN	24	21	18224	72.3175	0.807018	0.138913	23.4921
GO:0042645	mitochondrial nucleoid	2	8.33333	0.0553095	1.2572	EFTU_HUMAN, ATPB_HUMAN	24	45	18224	33.7481	0.970627	0.254703	43.6836
GO:0005782	peroxisomal matrix	2	8.33333	0.0565047	1.24792	IDHC_HUMAN, CATA_HUMAN	24	46	18224	33.0145	0.972844	0.242246	44.3985
GO:1903561	extracellular vesicle	2	8.33333	0.0612711	1.21274	APOA1_HUMAN, FIBB_HUMAN	24	50	18224	30.3733	0.980162	0.244225	47.1689
